# Supplementary material for: Poly(ethylene glycol) Diacrylate Iongel Membranes Reinforced with Nanoclays for CO2 Separation
Source: Membranes (Basel). 2021 Dec 20;11(12):998. doi: 10.3390/membranes11120998 (PMC8703618; doi:10.3390/membranes11120998)
Supplement: Supplementary file 1 [file membranes-11-00998-s001.zip]

Archive with 1 entries (1 files):
- membranes-1491334-supplementary.pdf
